# Supplementary material for: Is Insulin Resistance an Independent Predictor of Atherosclerosis?
Source: J Clin Med. 2025 Feb 3;14(3):969. doi: 10.3390/jcm14030969 (PMC11818120; doi:10.3390/jcm14030969)
Supplement: Supplementary file 1 [file jcm-14-00969-s001.zip]

Archive with 1 entries (1 files):
- jcm-3412931-supplementary.pdf
